# Supplementary material for: Fluid-solid-heat coupling deformation analysis of the valve trims in a multistage pressure reducing valve
Source: PLoS One. 2022 Jan 25;17(1):e0263076. doi: 10.1371/journal.pone.0263076 (PMC8789176; doi:10.1371/journal.pone.0263076)
Supplement: S1 File — (ZIP) [file pone.0263076.s001.zip]

Archive with 7 entries (5 files):
- Supporting information/
- Supporting information/Excel/
- Supporting information/Excel/Fig3.xlsx
- Supporting information/Excel/Fig7.xlsx
- Supporting information/Excel/Table1 .xlsx
- Supporting information/Excel/Table2.xlsx
- Supporting information/Excel/Table3.xlsx
