# Supplementary material for: Fluid-solid-heat coupling deformation analysis of the valve trims in a multistage pressure reducing valve
Source: PLoS One. 2022 Jan 25;17(1):e0263076. doi: 10.1371/journal.pone.0263076 (PMC8789176; doi:10.1371/journal.pone.0263076)
Supplement: S1 File — (ZIP) [file pone.0263076.s001.zip › Supporting information/Excel/Fig3.xlsx]

## Sheet: Sheet1
	Theoretical standard	Simulated flow rate
10	11.8	10.75
20	21.6	21.04
30	31.4	30.9
40	41.2	40.51
50	51	52.02
60	60.8	62.77
70	70.6	73.46
80	80.4	82.54
90	90.2	90.75
100	100	98.06
