# Supplementary material for: Fluid-solid-heat coupling deformation analysis of the valve trims in a multistage pressure reducing valve
Source: PLoS One. 2022 Jan 25;17(1):e0263076. doi: 10.1371/journal.pone.0263076 (PMC8789176; doi:10.1371/journal.pone.0263076)
Supplement: S1 File — (ZIP) [file pone.0263076.s001.zip › Supporting information/Excel/Fig7.xlsx]

## Sheet: Sheet1
1			2
	Fluid-solid-heat coupling	Solid-heat coupling		Fluid-solid-heat coupling	Solid-heat coupling
10	0.447	0.439	10	0.451	0.44
20	0.444	0.439	20	0.452	0.44
30	0.445	0.44	30	0.451	0.441
40	0.449	0.442	40	0.449	0.44
50	0.449	0.44	50	0.448	0.44
60	0.451	0.441	60	0.449	0.44
70	0.454	0.441	70	0.452	0.441
80	0.453	0.439	80	0.454	0.439
90	0.45	0.439	90	0.454	0.439
100	0.448	0.44	100	0.455	0.44
