# Supplementary material for: Fluid-solid-heat coupling deformation analysis of the valve trims in a multistage pressure reducing valve
Source: PLoS One. 2022 Jan 25;17(1):e0263076. doi: 10.1371/journal.pone.0263076 (PMC8789176; doi:10.1371/journal.pone.0263076)
Supplement: S1 File — (ZIP) [file pone.0263076.s001.zip › Supporting information/Excel/Table1 .xlsx]

## Sheet: Sheet1
	Number of grid cells	Outlet velocity (m/s)	Outlet flow (m3/h)
1	3951741	15.698	2772.56
2	4263695	15.709	2773.95
3	5177818	15.805	2789.26
4	6361212	15.811	2788.95
