# Supplementary material for: Fluid-solid-heat coupling deformation analysis of the valve trims in a multistage pressure reducing valve
Source: PLoS One. 2022 Jan 25;17(1):e0263076. doi: 10.1371/journal.pone.0263076 (PMC8789176; doi:10.1371/journal.pone.0263076)
Supplement: S1 File — (ZIP) [file pone.0263076.s001.zip › Supporting information/Excel/Table2.xlsx]

## Sheet: Sheet1
	Unit: mm	Location A	Location B	Location C	Location D	Location E
Temperature/298.15K	Measured value	164.98	164.99	345.86	165.14	165.13
		164.99	164.98	345.92	165.13	165.13
		164.96	164.98	345.88	165.11	165.14
	Average value	164.98	164.98	345.88	165.13	165.13
Temperature/693.15K	Measured value	165.89	165.85	347.73	166.01	166
		165.88	165.86	347.72	166.01	166.01
		165.88	165.87	347.71	166.02	166.01
	Average value	165.88	165.86	347.72	166.01	166.01
Deformation value		0.45	0.44	0.92	0.44	0.44
