# Supplementary material for: Fluid-solid-heat coupling deformation analysis of the valve trims in a multistage pressure reducing valve
Source: PLoS One. 2022 Jan 25;17(1):e0263076. doi: 10.1371/journal.pone.0263076 (PMC8789176; doi:10.1371/journal.pone.0263076)
Supplement: S1 File — (ZIP) [file pone.0263076.s001.zip › Supporting information/Excel/Table3.xlsx]

## Sheet: Sheet1
Initial clearance	At 10% opening	At 50% opening	At 100% opening
/mm	simulation clearance	simulation clearance	simulation clearance
	/mm	/mm	/mm
0.011	-0.005	0	0
0.012	-0.006	0	0
0.013	-0.006	-0.001	0
0.014	-0.007	-0.001	-0.001
